# Supplementary material for: Chemical Composition and Antioxidant Activity of the Stembark Essential Oils of Two Cannabis sativa L. Cultivars from Komga, South Africa
Source: Int J Mol Sci. 2025 Sep 3;26(17):8552. doi: 10.3390/ijms26178552 (PMC12429610; doi:10.3390/ijms26178552)
Supplement: Supplementary file 1 [file ijms-26-08552-s001.zip]

Archive with 1 entries (1 files):
- ijms-3749752-supplementary.pdf
